# Supplementary material for: Does the c.-14C>T Mutation in the IFITM5 Gene Provide Identical Phenotypes for Osteogenesis Imperfecta Type V? Data from Russia and a Literature Review
Source: Biomedicines. 2022 Sep 22;10(10):2363. doi: 10.3390/biomedicines10102363 (PMC9598403; doi:10.3390/biomedicines10102363)
Supplement: Supplementary file 1 [file biomedicines-10-02363-s001.zip]

Archive with 1 entries (1 files):
- biomedicines-1876629-supplementary.pdf
